# Supplementary material for: p53's choice of myocardial death or survival: Oxygen protects infarct myocardium by recruiting p53 on NOS3 promoter through regulation of p53-Lys118 acetylation
Source: EMBO Mol Med. 2013 Oct 1;5(11):1662–83. doi: 10.1002/emmm.201202055 (PMC3840484; doi:10.1002/emmm.201202055)
Supplement: Supplementary file 3 [file emmm0005-1662-SD3.txt]

EMBO MolecularMedicine  PeerReview ProcessFile- EMM-2012-02055
 
 
© EMBO 1 
 
 
 
 
p53’s choice ofmyocardialdeath orsurvival:Oxygen 
protects infarctmyocardium by recruiting p53 on NOS3 
promoterthrough regulation ofp53-Lys118 acetylation 
 
RajanGogna,EshaMadan,MahmoodKhan,UttamPatiandPeriannanKuppusamy 
 
Correspondingauthor:PeriannanKuppusamy, DartmouthCollege
 
 
 
 
Review timeline: Submissiondate: 06 August2013
 EditorialDecision: 20 November2013
 Revisionreceived: 24 January 2013 
 EditorialDecision: 13 February 2013
 Revisionreceived: 10 July 2013
 EditorialDecision: 18 July 2013
 Revisionreceived: 26 July 2013
 EditorialDecision: 30 July 2013
 Revisionreceived: 06 August2013
 Accepted: 09 August2013
 
 
 
 
Transaction Report:
 
(Note:With the exception ofthe correction oftypographicalor spelling errors thatcould be a source ofambiguity,
letters and reports are not edited. The originalformatting oflettersand referee reportsmaynotbe reflected in this 
compilation.)
 
 
 
Editor: RobertoBuccione 
 
 
 
1st EditorialDecision 20 November2013
Thankyouforthe submission ofyourmanuscript" p53's choice ofmyocardialdeath orsurvival:
Oxygenprotectsinfarctmyocardium byrecruitingp53onNOS3promoterthroughregulationof
p53-Lys118acetylation".
 
Weareverysorryforthedelayingettingbacktoyouwith theReviewers'evaluation on yourwork.
Unfortunately,inthiscaseweexperiencedunusualdifficultiesinsecuringthreeappropriate
reviewers in a timely manner.We have now heard back from the three referees whom we asked to 
evaluate yourmanuscript.
 
YouwillseethatalthoughReviewers2and3underlinetheconsiderablepotentialinterestofyour
work,togetherwithReviewer1,theyalsoraisesignificantconcernsthatpreventusfrom 
considering publication atthistime. 
 
Reviewer1iscriticalofthe experimental approaches, choice of cell model and the 
interpretations/conclusions drawn from your data. S/he complains the lack of histology data to 
supportp53/eNOS localisation during myocardialremodelling and challenges the use ofH9c2 cells 
to explorep53 function in cardiomyocytes.
 
Reviewer2issupportiveofyourstudy,butmentionsanumberofspecificissuesthatweakenyourEMBO MolecularMedicine  PeerReview ProcessFile- EMM-2012-02055
 
 
© EMBO 2 
currentclaims.Forinstance,s/he pointsto the need ofqPCR to validate RT-PCR data,ELISA to
quantify theeffectsof oxygen on p53 in hearts and the generallack of controls in 
immunoprecipitation, co-immunoprecipitation and other experiments. 
 
Reviewer3,whilealsobeinggenerallysupportive,suggestssomeimprovementstoincreaseflow,
readability and discussion ofthe medical implications of your study. 
 
Whileitisclearthatpublicationofthepapercannotbeconsideredatthisstage,Iamopentothe
submission ofa substantially revised manuscript,provided,however,thatthe Reviewers'concerns 
are fully addressed with additionalexperimentaldata where appropriate. 
 
PleasenotethatitisEMBO MolecularMedicinepolicytoallow asingleroundofrevisiononlyand
that, therefore, acceptance or rejection of the manuscript will depend on the completeness of your
responses included in the next,finalversion of the manuscript.
 
Asyouknow,EMBO MolecularMedicinehasa"scoopingprotection"policy,wherebysimilar
findings thatare published by others during review orrevision are nota criterion forrejection. I 
understand thattheamountofwork thatwould berequired to submitarevised version ofyour
manuscriptissignificantandIwouldunderstandifyoudecidedtosubmityourworkelsewhere.If
you should decideto submitarevised version,Ido ask you to let us know and then to get in touch 
withusafterthreemonthsifyouhavenotcompletedit,toupdateusonthestatus.Pleasealso
contactusassoon aspossible ifsimilarwork ispublished elsewhere. 
 
 
***** Reviewer'scomments***** 
 
Referee#1(CommentsonNovelty/ModelSystem): 
 
NOS3functionischaracterizedinendothelialcells.It'sfunctioninprimarycardiomyocytesis
unclear.P53 functionsin acelltypespecificway.Wholeorgan lysatesarethewrong way to go. 
 
Referee#1(GeneralRemarks):
 
Oxygendependentregulatoryfunction ofp53 related to acetylation statusisvery interesting.
Howevertheauthorsdonotprovideanyinvivorelevantdata.NOS3functionsarewell
characterized in endothelialcells.It'sfunction in primary cardiomyocytesisunclear.P53 functions
in a celltype specific way.Whole organ lysatesare the wrong way to go. 
Therearenohistologydatashowincolocalizationofp53/eNOSduringmyocardialremodeling.In
vitro studieswereperformed in H9c2 which isnotan adequatesystem to explorep53 function in 
cardiomyocytes.Mostexperimentsare missing importantcontrols.Data are overinterpretated. 
 
 
 
Referee#2(CommentsonNovelty/ModelSystem): 
 
Novelty:Theconceptofachangeinacetylationofasinglep53lysinealteringp53preferencefor
one promoteroranotherwith significantfunctionaleffectsisparticularly noveland intriguing. 
 
Technicalquality:Technicalstrengthsofthestudyincludetheuseofavarietyofapproachestotest
this hypothesis and the high quality of the data presented in the manuscript. 
 
Medicalrelevance:Thephysiologicalandmedicalrelevanceoftheworkishigh,sincetheauthors
show the role ofa simple biologicalmolecule such as oxygen in regulation oftranscription,post-
translational modifications and, mostimportantly,pro-survivalresponses in infarctmyocardium.
 
I have no major problems with the adequacy of the modelsystem.
 EMBO MolecularMedicine  PeerReview ProcessFile- EMM-2012-02055
 
 
© EMBO 3 
 
Referee#2(GeneralRemarks):
 
ThemanuscriptbyGognaetaldescribesaninterestingresearchworkabouthow oxygencanswitch 
p53 signaling from apro-death to pro-survivalprogram by preventing acetylation ofLys118 residue.
Myocardialinfarctioncausesoxygendeficiencyintissueandinducesp53-mediatedcell-death 
through the BAX apoptosis pathway while oxygenation of the infarctheartcan preventcell-death 
and tissue damage.The conceptofa change in acetylation ofa single p53 lysine altering p53 
preferenceforonepromoteroranotherwith significantfunctionaleffectsisintriguing.Thestudy 
shows thatoxygenation canshiftp53 binding from BAX-p53RE to NOS3-p53RE,which 
upregulatesNOS3 expression to promotecellsurvival.Low p53 Lys118 acetylation by theoxygen-
mediatedreductionofTIP60acetylaseisshowntoplayarolebyswitchingthebindingofp53from 
BAX-p53REtoNOS3-p53RE.Thispreventstheexpression ofvariouscell-death proteinswhile
inducing expression of multiple anti-apoptotic genes.The research work iswellorganized and 
strengths ofthe study include the use ofa variety ofapproaches to testthishypothesisand thehigh 
quality ofthedatapresented in themanuscript.Theresultsobtained supporttheconclusionsand the
physiologicalrelevanceofthework ishigh,sincetheauthorsshow theroleofasimplebiological
moleculesuchasoxygeninregulation oftranscription,post-translational modifications and pro-
survivalresponses in infarctmyocardium.Although the manuscriptis wellorganized authors have 
missedsomeimportantexperimentsandadditionofthefollowingexperimentswillfurtherimprove
the quality of the data. 
1)In Fig 1atheresultsoftheRT-PCR mustbecountervalidatedandquantifiedusingrealtime
PCR.
2)In Fig 1b authorsmustincludetechniqueslikeELISA to quantify theeffectofoxygen on p53 
expression in infarctand treated hearts. 
3)In Fig 1ctheIP experimentsmusthaveanegativecontrolsuch asIP withoutany antibody and 
withanunrelatedantibody.
4)In Fig1d theauthorsmustprovidethecontrolsin thesupplementary dataforobtaining thetrue
nuclearand cytoplasmic fractions from the tissue samples. 
5)Fig 1ftheresultsofco-IP mustbe repeated with both p53 and p300 antibodies,currently the 
authorshave shown the IP data with only p53 Ab.
6)In Fig 2b theblotmustincludeanegativecontrolsuch asNOS3siRNA.
7)In Fig 2b and 2cthesignificanceofthedifferencesin theluciferasereading mustbeshown. 
8)In Fig 2d theauthorsmush show thesuper-shiftofthe p53-DNA complexandaddp21p53REas
a positive control.
9)In Fig 3d authorsshould representthe binding of p53 to both bax-p53RE and NOS3-p53 RE in 
oneEMSA experiment.
10)In Fig 4atheauthorsmustpresentwestern blotforindividualposttranslationalmodifications.
TheIPdatamustbequantifiedwithproteinquantificationtechniquessuch as ELISA.
11)In Fig 5cand 5d thesignificanceoftheresultsmustberepresented. 
 
 
 
Referee#3(CommentsonNovelty/ModelSystem): 
 
Muchmoreconsiderationsholdbegiventothemedicalconsequencesofthiswork.Thisistheweak
partofthispaper
 
Referee#3(GeneralRemarks):
 
Thispaperisinterestingbecauseittacklesaproblem offundamentalbasicbiologywhichisof
interest i.e. the role of p53 in cardioprotection under conditions of enhanced oxygenation in the 
myocardium.
A strongpoint is the molecular methodology, which in my view is impeccable. 
Theweakpointsdealmainlywiththebio-MEDICALimplicationsofthisstudy
MajorpointsIfind:
1.- Itis well-known thatnecrosisplaysaMAJOR rolein celldeath in myocardialinfarction (seefor
instance: "The injurious impact of myocardial ischaemia comes from a mixture of pro-apoptotic and 
necrosis-promoting signalCardiovascRes(2000)45 (3):630-641".Theword (ortheconcept)
"necrosis" does notappearin the paper. EMBO MolecularMedicine  PeerReview ProcessFile- EMM-2012-02055
 
 
© EMBO 4 
2.- Theintroduction isfartoo long.Onesometimesismisled by somethoughtsthatarenotrequired 
forthe understanding of this paper 
3.- Pleasemakeanexplanatoryfigureofhow p53SENSES oxygen.Thisisastrongstatementinthe
paperand needsclarification (see also point5)To thisreviewer'sknowledge,the mechanismsby 
whichHIFsensesoxygenaremuchclearer.
4.- Pleasecommentonthelackofeffectivenessofpreconditioninginmyocardialinfarction
treatment ( clinical trials have so far failed to report positiveeffectsin humans)
5.- Pleasemakethepapereasiertoread.(Forinstance,toomanyabbreviations)
 
 
 
1stRevision - authors'response  
Reviewer#1
R1.1 NOS3functionischaracterizedinendothelialcells.Itsfunctioninprimarycardiomyocytes 
is unclear. 
WeagreewiththereviewerthatNOS3iswell-characterized in endothelialcells.However,
cardiomyocytesalso expressNOS3 enzyme.Studieshave demonstrated thatNO production from 
cardiomyocyte-residentNOS3 is necessary for postnatalcardiomyocyteproliferationandmaturation
(Lepicetal,2006). Both, iNOS and NOS3 (eNOS) isoforms are prominently expressed during early 
stages ofcardiomyogenesis (Blochetal, 1999). Studies have also shown that deficiency in NOS3 
resultsin congenitalatrialand ventricularseptaldefects(Fengetal,2002). 
R1.2 p53 functionsin a celltypespecificway.Wholeorgan lysatesarethewrong wayto go. 
It’s true thatp53 functions in a cell-type specific way but study of p53 expression in the whole 
organswhich consistofcellsofavariety ofdifferentlineagessuch asbrain,liver,prostrate,lungs,
colon,testis,ovariesare conducted in past(Chrestaetal,1996; Iggo etal,1990; Zhenetal,1999). 
Theprimereasonforthisisthatthebiomedicalorphysiologicalimportanceoftheeffectofp53on
wholeorgansholdsacriticalimportanceandfurtheritisveryhardandvirtuallynon-practicalto 
isolate cells of different origin from a tissue for all research studies. Thus the major physiological 
and biomedicalrelevance ofthe study liesin the observation,which showsthe effectofoxygenation 
and p53-survivalpathway in the heartas an organ,rather than individualcells of some lineage.In 
this study we have also used serum-deprived H9c2 cardiomyoblasts(Bonavitaetal,2003) to study 
the function of p53 in myocytes. We have observed similar results with respect p53 activation and 
function suggesting thatp53’s functions are notdifferentin the tissue lysate containing 
cardiomyocytesand othercells.
R1.3 Oxygendependentregulatoryfunctionofp53relatedtoacetylationstatusisvery
interesting. However the authors do not provide any in vivo relevant data. NOS3 functions are well 
characterized in endothelialcells.Itsfunction in primary cardiomyocytesis unclear. P53 functions 
in a cell type specific way. Whole organ lysates are the wrong way to go. 
PleaseseeourresponsetoR1.1& R1.2,above.
R1.4 Therearenohistologydatashowingco-localization of p53/eNOS during myocardial 
remodeling.
Asthereviewersuggested wehaveprovided histology datashowing co-localization of p53 and 
eNOS (NOS3)during myocardialremodeling.The new data ispresented in SupplementalFigure 6 
in the revised version.
R1.5 In vitro studies were performed in H9c2 which is notan adequatesystem to explorep53 
function in cardiomyocytes. 
H9c2isapermanentcelllinederivedfrom embryonicrathearttissue.H9c2cellsshow 
electrophysiologicaland biochemicalpropertiesofboth skeletaland cardiac tissues. TheH9c2cells
haveemerged asan excellentin vitro alternativeto primary cardiacmyocytes. Thecellscanbe
engineered to expressforeign genesatcontrollable levels,making them a suitable system to study 
molecularresponsestooxidativedamage.Watkinsetal(Watkinsetal,2011) showed the 
importance of H9c2 cells as a model for in vitro studies of cardiac hypertrophy and similarity with 
human cardiomyocytecelllinesforprospectivemolecularstudiesin heart development and disease. 
H9c2cellsshowedalmostidenticalhypertrophicresponsestothoseobservedinprimaryEMBO MolecularMedicine  PeerReview ProcessFile- EMM-2012-02055
 
 
© EMBO 5 
cardiomyocytes.Although the H9c2 cellslack the elaborate contractile apparatusofbona fide 
cardiac myocytes,they cellselicitrobusthypertrophy-associated signature offetalgene expression.
Additionally,similartowhatoccursintheintactheart,pathologicalhypertrophyofH9c2cardiac
myocytescouldbeattenuatedbypan-HDACinhibitors.
R1.6 Mostexperimentsaremissingimportantcontrols.Data areoverinterpreted.
Wehavethoroughlyrevisedourmanuscript,andaddedappropriatecontrolsassuggestedbythis,as
wellasbyotherreviewers.Further,wehavesimplifieddatainterpretationusinganadditionalmodel
in the discussion section (Figure 8).
 
 
Reviewer#2
ThemanuscriptbyGognaetaldescribesaninterestingresearchworkabouthow oxygencanswitch
p53 signaling from a pro-death to pro-survivalprogram by preventing acetylation ofLys118 
residue.Although the manuscriptis well organized authors have missed some important 
experimentsand addition ofthe following experimentswillfurtherimprove the quality ofthe data. 
R2.1  In Fig 1a the results ofthe RT-PCR mustbecountervalidatedandquantifiedusingreal
time PCR. 
Asthe reviewer suggested we have added qPCR data in Figure 1 (see Fig 1b in the revised 
manuscript).
R2.2 In Fig 1b authors mustinclude techniques like ELISA to quantify the effectofoxygen on 
p53 expression in infarctand treated hearts. 
Assuggested,wehaveaddedin vivo ELISA datainFigure1(seeFig1dintherevisedmanuscript). 
R2.3 In Fig 1c the IP experiments musthave a negative controlsuch as IP withoutany antibody 
and with an unrelated antibody.
Asthereviewersuggested,wehaverepeated theIP experimentwith negativecontrols,IP without
any antibody,IP with anti-tubulin antibody. The new data is presented in Fig 1e in the revised 
manuscript.
R2.4 In Fig 1d the authors mustprovide the controls in the supplementary data for obtainingthe 
true nuclear and cytoplasmic fractions from the tissue samples. 
Asthereviewersuggested,wehaveprovidedanextrafigure(FigureS1intherevisedmanuscript)
showing controls forobtaining true nuclear(NF)and cytoplasmic (CF)fractions.
R2.5 In Fig 1ftheresultsofco-IP mustbe repeated with both p53 and p300 antibodies,
currently the authorshave shown the IP data with only p53 Ab. 
Asthereviewersuggested,wehaverepeatedtheanalysisandaddedresultsshowingco-IP with both 
p53 and p300 antibodies(seeFig 1h in therevised manuscript). 
R2.6 In Fig 2b the blotmustinclude a negative controlsuch as NOS3 siRNA.
Asthereviewersuggested,wehaveaddedNOS3siRNA asanegativecontrolinFigure2b 
R2.7 In Fig 2b and 2c the significance ofthe differences in the luciferase reading mustbe 
shown.
Wehavenowmentionedthesignificance(Pvalue)ofresultsinfigure2b/2clegends.
R2.8 In Fig 2d the authors mush show the super-shiftofthe p53-DNAcomplexand add p21 
p53RE asa positivecontrol.
Asthereviewersuggested,werepeatedthisexperimentandaddedthelaneshowingsuper-shiftof
the p53-DNA complexandalsowehaveaddedp21p53RE-p53 interaction laneaspositivecontrolin 
this experiment. The new dataisshown in Fig 2d in therevised manuscript. 
R2.9 In Fig 3d authors should representthe binding ofp53 to both bax-p53RE and NOS3-p53 
RE inoneEMSA experiment.EMBO MolecularMedicine  PeerReview ProcessFile- EMM-2012-02055
 
 
© EMBO 6 
Asthereviewersuggested,wehaverepeatedthisexperimentandwehavenow shownthe binding of 
Bax-p53RE and NOS3-p53 RE in oneEMSA experiment(Fig 3d).
R2.10 In Fig 4a the authors mustpresentwestern blotfor individualpost-translational 
modifications.TheIPdatamustbequantifiedwithproteinquantificationtechniquessuchasELISA.
Asthereviewersuggested,wehaveaddedadditionalcontrolsintheimmunoprecipitationdata.
Further,wehaverepeatedtheexperimentusingin vivo ELISA andthenew resultsarepresentedin
FigureS10.
R2.11 In Fig 5c and 5d the significance ofthe results must be represented. 
WehavenowmentionedthesignificanceandPvaluesinfigure5cand5dandinfigurelegends
 
 
Reviewer#3
R3.0 Muchmoreconsiderationshouldbegiventothemedicalconsequencesofthiswork.Thisis
the weak part of this paper.
Wehavediscussedthebio-medicalimplicationsofthisresearchworkasaseparatesectioninthe
discussion.Thefollowing isareproduction ofthenew textadded attheend ofDiscussion: 
“Thepresentstudy providesanovelmechanisticinsightand therapeutic strategy to targetthe 
infarction-induced myocyte apoptosis in the heart. Theresultshaveimportantbiomedicaland
physiologicalrelevancein thetreatmentofmyocardialinfarction.Oxygen therapy isexpected to 
improve the oxygenation of the ischemic myocardium, reduce infarct size, and consequently 
morbidityandmortality.Although, the use of supplemental oxygen in the treatment of acute MI has 
been in practiceforover100 years,thereisno conclusivedataon itsbeneficialeffect(Beasleyetal,
2007; Wijesingheetal,2009). Controversies continue to emerge regarding the applicability and 
efficacy ofoxygen therapy forMIpatients(Kones,2011). One-time administration of 
hyperoxygenation,intended asapre-conditioning treatmentbefore induction ofmyocardialinjury,
hasbeen shown to bebeneficial(Cabigasetal,2006; Yogaratnam etal,2008; Yogaratnam etal,
2010). However, these studies lacked the clinical relevance for treating post-MIpatients.Onthe
otherhand,clinicalprotocolsroutinely useinhalation ofhigh-flow oxygen in the first24 hours after
acute MI.These clinicalstudiesprovided conflicting results, even detrimental effects, largely 
attributed to vasoconstrictive effectofoxygen (Kones,2011; Wijesingheetal,2009). Our study 
providesapost-MIapproachwithdailycyclesofbriefperiodsofoxygenation,whichismore
practicaland clinically relevant.Furthermore,thepresentstudy also provides the underlying 
molecularmechanism bywhichperiodicadministrationofsupplementaloxygenationresultsinpro-
survivalresponses in the infarctheart.”
Thispaperisinterestingbecauseittacklesaproblem offundamentalbasicbiologywhichis of 
interest i.e. the role of p53 in cardioprotection under conditions of enhanced oxygenation in the 
myocardium.Astrongpointisthemolecularmethodology,whichinmyviewisimpeccable.
Wethankthereviewerfortherecognition.
R3.1 Theweakpointsdealmainlywiththebio-MEDICALimplicationsofthisstudy.Major
pointsIfind:Itiswell-known thatnecrosisplaysa MAJOR role in celldeath in myocardial
infarction (see for instance: "The injurious impact of myocardial ischaemia comes from a mixture of
pro-apoptoticand necrosis-promoting signalCardiovascRes(2000)45 (3):630-641".Theword (or
the concept) "necrosis" does not appear in the paper. 
Wehavediscussedthebiomedicalimplicationsofourworkintherevisedpaper.Please see our
response to R3.0 above.
Bothnecrosisandapoptosishavebeenimplicatedintheloss(death)ofcardiomyocytesinthe
reperfused heart(Kajsturaetal,1996; Yaoitaetal,2000). Studies using animal models of MI 
indicate that myocyte death due to necrosis is an early event that beginswith prolonged ischemia,
furtherexacerbated with the onsetof reperfusion,and may lastup to 24 hours (Eeftingetal,2004; 
Oerlemansetal,2012). On the other hand, apoptotic cell death is largely initiated during reperfusion 
and continuesto occurin the MIheartforlongerduration (Gottliebetal,1994; Zhaoetal,2000). 
Weusedoxygenationtreatment48 hoursafterinduction ofMIby ischemia-reperfusion.The reason EMBO MolecularMedicine  PeerReview ProcessFile- EMM-2012-02055
 
 
© EMBO 7 
forthe 48-hourdelay wasto avoid introduction ofhyperoxygenation during theonsetofreactive
oxidantproduction during theearly phaseofreperfusion,and subsequentinflammation.
WehaveaddedthisinformationinthebeginningofIntroductionintherevisedmanuscript.
R3.2 Theintroductionisfartoolong.Onesometimesismisledbysomethoughtsthatarenot
required for the understanding ofthis paper.
Asthereviewersuggestedwehavenow shortenedtheintroductionto835 wordsfrom 1248 words
in the previous version. We have also made the Introduction more streamlined and reader friendly. 
R3.3 Pleasemakeanexplanatoryfigureofhow p53SENSESoxygen. This is a strong statement 
in the paper and needs clarification (see also point 5). To this reviewer's knowledge, the 
mechanismsbywhichHIFsensesoxygenaremuchclearer.
Wehavepresentedanextramodel(Figure8)inthediscussionsectionwhichtriesto explain a 
putativemechanism ofoxygen sensing viaap53-TIP60pathway.
R3.4 Pleasecommentonthelackofeffectivenessofpreconditioninginmyocardialinfarction
treatment (clinical trials have so far failed to report positive effects in humans).
Asthereviewersuggestedwehavementionedtheimportantissuewhichdealswiththelackof
effectivenessofpreconditioning in myocardialinfarction treatmentin the discussion section. 
R3.5 Pleasemakethepapereasiertoread.(Forinstance,toomany abbreviations)
Wehaveremovedunnecessaryabbreviations,simplifiedandshortenedthepaper.
 
------------------- 
REFERENCES
 
BeasleyR,AldingtonS,WeatherallM,RobinsonG,McHaffieD (2007)Oxygentherapyin
myocardialinfarction:anhistoricalperspective.J R Soc Med 100:130-133 
BlochW,FleischmannBK,LorkeDE,AndressenC,HopsB,HeschelerJ,AddicksK (1999)Nitric
oxide synthase expression and role during cardiomyogenesis. CardiovascRes43:675-684 
BonavitaF,StefanelliC,GiordanoE,ColumbaroM,FacchiniA,BonafeF,CaldareraCM,
GuarnieriC(2003)H9c2cardiacmyoblastsundergoapoptosisinamodelofischemiaconsisting 
ofserum deprivation and hypoxia:inhibition by PMA.FEBSletters536:85-91 
CabigasBP,SuJ,HutchinsW,ShiY,SchaeferRB,RecinosRF,NilakantanV,KindwallE,
NiezgodaJA,BakerJE(2006)Hyperoxicandhyperbaric-induced cardioprotection: roleofnitric
oxidesynthase3.CardiovascRes72:143-151 
ChrestaCM,MastersJR,HickmanJA (1996)Hypersensitivityofhumantesticulartumorsto
etoposide-induced apoptosis is associated with functional p53 and a high Bax:Bcl-2 ratio.Cancer
research56: 1834-1841 
EeftingF,RensingB,WigmanJ,PannekoekWJ,LiuWM,CramerMJ,LipsDJ,DoevendansPA 
(2004) Role of apoptosis in reperfusion injury.CardiovascRes61:414-426 
FengQ,SongW,LuX,HamiltonJA,LeiM,PengT,YeeSP (2002)Developmentofheartfailure 
and congenitalseptaldefectsin mice lacking endothelialnitric oxide synthase.Circulation 106:
873-879 
GottliebRA,BurlesonKO,KlonerRA,BabiorBM,EnglerRL(1994)Reperfusioninjuryinduces
apoptosisin rabbitcardiomyocytes.TheJournal of clinical investigation 94:1621-1628 
Iggo R,Gatter K,Bartek J,Lane D,Harris AL (1990) Increased expression of mutantforms of p53 
oncogenein primary lung cancer.Lancet335:675-679 
KajsturaJ,ChengW,ReissK,ClarkWA,SonnenblickEH,Krajewski S, Reed JC, Olivetti G, 
AnversaP(1996)Apoptoticandnecroticmyocytecelldeathsareindependentcontributing
variablesofinfarctsizein rats.LabInvest74:86-107 EMBO MolecularMedicine  PeerReview ProcessFile- EMM-2012-02055
 
 
© EMBO 8 
KonesR(2011)Oxygentherapyforacutemyocardialinfarction-then and now. A century of
uncertainty.Am JMed124:1000-1005 
LepicE,BurgerD,LuX,SongW,FengQ (2006)Lackofendothelialnitricoxidesynthase
decreasescardiomyocyteproliferation and delayscardiacmaturation.Am JPhysiolCellPhysiol
291:C1240-1246 
OerlemansMI,KoudstaalS,ChamuleauSA,deKleijnDP,DoevendansPA,SluijterJP(2012)
Targetingcelldeathinthereperfusedheart:Pharmacologicalapproachesforcardioprotection.Int
J Cardiol
WatkinsSJ,BorthwickGM,ArthurHM(2011)TheH9C2cellline and primary neonatal 
cardiomyocyte cellsshow similarhypertrophic responsesin vitro.In Vitro CellDev BiolAnim 
47:125-131 
WijesingheM,PerrinK,RanchordA,SimmondsM,WeatherallM,BeasleyR(2009)Routineuse
ofoxygen in thetreatmentofmyocardialinfarction:systematic review.Heart95:198-202 
YaoitaH,OgawaK,MaeharaK,MaruyamaY (2000)Apoptosisinrelevantclinicalsituations:
contribution ofapoptosisin myocardialinfarction.CardiovascRes45:630-641 
Yogaratnam JZ,LadenG,Guvendik L, Cowen M, Cale A, Griffin S (2008) Pharmacological 
preconditioning with hyperbaricoxygen:can thistherapy attenuatemyocardialischemic
reperfusion injury and induce myocardialprotection via nitric oxide? J Surg Res149:155-164 
Yogaratnam JZ,Laden G,Guvendik L,Cowen M,CaleA,Griffin S (2010)Hyperbaricoxygen 
preconditioning improvesmyocardialfunction,reduceslength ofintensivecarestay,and limits
complicationspostcoronary artery bypassgraftsurgery.CardiovascRevascMed 11:8-19 
Zhao ZQ,NakamuraM,Wang NP,Wilcox JN,ShearerS,Ronson RS,Guyton RA,Vinten-
Johansen J (2000)Reperfusion induces myocardialapoptotic celldeath.CardiovascRes45:651-
660 
ZhenHN,ZhangX,BuXY,ZhangZW,HuangWJ,ZhangP,LiangJW,WangXL (1999)
Expression ofthesimian virus40 largetumorantigen (Tag)and formation ofTag-p53 and Tag-
pRb complexesin human brain tumors.Cancer86:2124-2132 
 
 
 
2ndEditorialDecision 13 February 2013
ThankyouforthesubmissionofyourrevisedmanuscripttoEMBOMolecularMedicine.
 
WehavenowheardbackfromthetwoReviewerswhomweaskedtoevaluateyourmanuscript.You
willseethat,whileReviewer2issatisfiedwiththerevision,Reviewer1notesthathis/herrequests
havenotbeen addressed and thusdoesnotsupportpublication.
 
Reviewer1remainsconcernedthattheclonallyderivedmyoblastcelllineH9c2isnotsufficientto
draw conclusionson p53 function in cardiomyocytes.S/hecorrectly notesthatneonatalrat
cardiomyocytesare available and thusmustbeused to confirm key findings.Reviewer1 had made
this point clear in his/her first evaluation and furthermore, in my decision letter, I had asked you to 
comply with the Reviewers'requests.Ithusconcurwith Reviewer1'scurrentassessment. 
 
Asyouknow,wewouldnormallynotallow asecondrevision.Iam preparedinthiscase,however,
to give you another opportunity to improve your manuscript, with the understanding that acceptance 
orrejection ofthemanuscriptwilldepend thesatisfactory validation ofthekey findingsin 
cardiomyocytesin the next,finalversion ofthe manuscript. 
 
Asyouknow,EMBO MolecularMedicinehasa"scoopingprotection"policy,wherebysimilar
findings thatare published by others during review orrevision are notacriterion forrejection.
However,Idoaskyoutogetintouchwithusafterthreemonthsifyouhavenotcompletedyour
revision,to update us on the status.Please also contactus as soon as possible if similar work is 
published elsewhere.
 EMBO MolecularMedicine  PeerReview ProcessFile- EMM-2012-02055
 
 
© EMBO 9 
I look forward to seeing a revised form of yourmanuscriptas soon as possible. 
 
Shouldyoufindthattherequestedrevisionsarenotfeasiblewithintheconstraintsoutlinedhereand
choose,therefore,to submityourpaperelsewhere,we would welcome a message to this effect. 
 
***** Reviewer'scomments***** 
 
Referee#1(GeneralRemarks):
 
TherevisedversionofthemanuscriptbyGognaetaladdressedseveralconcernsbutthemain
concernswere notaddressed adequately.
TheauthorsimplythatNOS3isanimportantmodulatorofp53incardiomyocytesandthatthis
pathway isan importantprosurvivalmechanism forcardiomyocytes.My concernsarethatthe
findings from whole organ lysates do notreflectsignaling changes in cardiomyocytes during cardiac 
remodeling.In fact,stainings for NOS3 and p53 supportthese concerns.There is no expression of 
NOS3andp53innormalcardiomyocytesasshown.Afterinjurythereisdramaticupregulationof
NOS3andp53incellpopulationsthatdo notappearto be related to cardiomyocytes.Any changes
in the expression of these genes in whole organ lysates are probably related to signaling changes in 
non cardiomyocytesand through changesin cellpopulations(infiltration ofinflammatory cells,
massivedeathofothercells,proliferationoflocalnoncardiomyocytesect)duringtheremodeling
process.
ThereisevidenceintheliteraturethatNOS3isnotexpressedincardiomyocytes(Tambasciaetal
Hypertension2001;37:1427-1428).Theauthorsmustshowthatp53andNOS3areco-expressed 
during theremodeling process.
TheauthorschoosetouseH9c2cellswhichisaclonallyderivedmyoblastlinesthatwasgenerated
over40 yearsago.Wemustassumethatthesecellsbypassnormalsenescencethrough 
transformation affecting genetic stability. P53 is the gate keeper for genetic integrity. It is likely that 
p53 function isdefectivein H9s2 and thereforethislineislesssuitableto study p53 function.
Neonatalratcardiomyocytesareavailableandmustbeusedatleasttoconfirm keyfindings.
 
 
 
Referee#2(CommentsonNovelty/ModelSystem): 
 
Technicalquality:Themolecularbiologyandbiochemistryexperimentaldesigns,thetechnical
correctnessand data presentation isofthe highestquality.Alltheimportantmolecularbiologyand
biochemistry toolhavebeen used to reach theconclusions. 
Novelty:Theresearchbringsaboutthenovelroleofoxygeninfunctioningasacardioprotectorby
altering the transcriptionalability ofp53. 
MedicalImpact:The use ofoxygen to treatmyocardialinfraction willhave huge bio-medical
implications. 
Adequacyofmodelsystem:Theauthorshaveusedappropriatein-vivo modelsystemsto conduct
experimentsand to reach the conclusions. 
 
 
Referee#2(GeneralRemarks):
 
Therevisedversionofthemanuscripttitled"p53'schoiceofmyocardialdeathorsurvival:Oxygen
protectsinfarctmyocardium by recruiting p53 on NOS3 promoterthrough regulation ofp53-Lys118
acetylation" now clearly establishesthe role ofoxygen asamodulatorofp53'stranscriptionalability 
to achieve cardioprotection via p53-NOS3activationpathwaycontrarytothep53-BAX activation
pathway which existsin themyocardialinfarcthearts.Theauthorshaveaddressed allmy concerns
related to addition ofappropriate controlsin the experimentsand improving the overallquality of
the manuscript. The paper now is suitable for publication in EMBO Molecular Medicine. 
 
 
 
2nd Revision - authors'response 10 July 2013
  EMM-2012-02055-Gogna et al. P53’schoiceofmyocardial death or survival …” 
 
1
 
Response to reviewer’s comments 
 
Editor
E: Reviewer1remainsconcerned thattheclonally derivedmyoblastcellline H9c2isnot sufficientto
draw conclusions on p53 function in cardiomyocytes. S/he correctly notes that neonatal rat
cardiomyocytes are available andthus must be used to confirm key findings. Reviewer 1 hadmade
this point clear inhis/herfirstevaluationandfurthermore,inmydecisionletter,I hadaskedyou
to complywith the Reviewers'requests.IthusconcurwithReviewer1'scurrentassessment.As
youknow, we wouldnormally not allow asecondrevision. I am prepared inthis case, however,to
give you another opportunity to improve your manuscript, with the understanding that
acceptance or rejection of the manuscript will depend the satisfactory validation of the key
findings incardiomyocytesinthe next, final versionof the manuscript. 
We thankthe editor for givingus anopportunity to revisethe manuscript.As suggested by the
editor/reviewer 1, we have now performed the key experiments using rat neonatal
cardiomyocytes. Accordingly, we have revised our manuscript and added the following new
figures: Figure 6 (panel A-F), Figure 7 (panel B), Figure 9 (panel A-G). We haveelucidatedthe
whole molecular pathway in rat neonatal cardiomyocytes in addition to the H9C2 cells. The
results observed with rat neonatal cardiomyocytes are similar to those inH9C2 cells andthus
showsthe criticalroleofoxygen in theregulationof p53 transcriptional activity.
Reviewer #1
R1.1 The authors implythat NOS3isanimportantmodulator ofp53incardiomyocytes andthat this
pathwayis animportant prosurvival mechanism for cardiomyocytes. My concerns are that the
findings from whole organ lysates do not reflect signaling changes in cardiomyocytes during
cardiac remodeling. In fact, stainings for NOS3 and p53 support these concerns. There is no
expressionof NOS3 andp53 innormal cardiomyocytes as shown. Afterinjury there isdramatic
upregulation of NOS3 and p53 in cell populations that do not appear to be related to
cardiomyocytes. Any changes inthe expressionofthesegenes inwhole organlysates areprobably
related to signaling changes in non cardiomyocytes and through changes in cell populations 
(infiltration of inflammatory cells, massive death of other cells, proliferation of local non 
cardiomyocytesect)duringthe remodelingprocess.Thereis evidence intheliteraturethat NOS3
is not expressed in cardiomyocytes (Tambascia et al Hypertension 2001; 37:1427-1428). The
authors must show that p53 and NOS3 are co-expressed during the remodeling process. The
authors chooseto use H9c2 cellswhichare aclonally derivedmyoblast lines thatwas generated
over 40 years ago. We must assume that these cells bypass normal senescence through
transformationaffectinggeneticstability.p53isthegate keeper for geneticintegrity.Itislikely
that p53functionis defective inH9c2 andtherefore this line is less suitable to study p53 function.
Neonatal rat cardiomyocytes areavailable andmust be used at least to confirm key findings. 
We acknowledge the questions raised by the reviewer. As mentioned above, we have carefully
addressed the concerns of the reviewer by repeating key experiments using rat neonatal
cardiomyocytes(RNC).Thenew results confirm the results from H9C2cells.
Inour assessment themajor concern of therevieweroriginated from the uncertaintyregarding
the validityoftheproposedstudy usingH9C2cells, whichare clonallyderived myoblastcells and
not necessarilycardiomyocytes.Thereviewerraised two majorpoints:(1)Existence of eNOSor
NOS3 as asignalingmolecule incardiomyocytes. (2) Suitability of H9C2 cells asbasis of our in-
vitrostudymodel.  We thank thereviewerforraisingthesequestionsandsuggestingustouse
rat neonatal cardiomyocytes. 
Inthis revised versionwe have included the new results obtained usingRNCs andcomparedwith 
that obtained using H9C2 cells. We have validated the entire pathway in rat neonatalEMM-2012-02055-Gogna et al. P53’schoiceofmyocardial death or survival …” 
 
2
 
cardiomyocytes. Our results with RNC support the previous findings with H9C2 cells where
oxygenationinhibits theexpressionofTIP60acetylase, resultinginthe lack ofp53 acetylationat
Lys118 residue whichpromotes p53-NOS3 survival pathway. This phenomenonhas now been
observed by us ininfarct hearts, H9C2 cells, andrat neonatal cardiomyocytes. We have added
Figure 6a,6b,6c, 6d, 6e,6f, 7b,8a,8b,8c, 8d, 8e,8f and8ginsupportofourfindings. We now
sincerelyhopethatthe reviewerwill findthat we havesuccessfully addressed theconcerns.
Inaddition, wewouldlike toaddresstheother concernofthereviewerthateNOS orNOS3 do
not playany signalingrole inthe cardiomyocytes. In2007,Barbara Casadei’s researchlaboratory
publishedtherole ofeNOSincellularsignalingincardiomyocytes(Seddonetal., 2007).Usingthe
model (shown below) the authors clearly showed the role of eNOS in signaling both in the
coronary vasculature andincardiomyocytes. In2012,AllenSamarel andgroupfromUniversity
of Chicagoshowedthatallthree isoformsare expressed incardiomyocytes (Chuet al., 2012).
They further showed that while eNOS and nNOS are constitutively expressed, iNOS is up-
regulated under pathological conditions. These reports confirm our findings where we have
discovered a very important role of molecular oxygen in inducing a p53-dependent survival
pathway via NOS3 upregulationin the infarcthearts. 
Cardiomyocytesaseffectorsof nitricoxide signaling. MikeSeddon et al, CardiovascularResearch75(2007)315–326 
References
Chu, M., Koshman, Y., Iyengar, R., Kim, T., Russell, B., and Samarel, A.M. (2012). Contractile Activity
Regulates Inducible Nitric Oxide Synthase ExpressionandNO(i) ProductioninCardiomyocytes via a FAK-
DependentSignalingPathway. Journal ofsignal transduction 2012, 473410.
 
Seddon, M., Shah, A.M., andCasadei, B. (2007). Cardiomyocytes as effectors of nitric oxide signalling.
Cardiovascular Research75, 315-326.EMBO MolecularMedicine  PeerReview ProcessFile- EMM-2012-02055
 
 
© EMBO 10
3rdEditorialDecision 18 July 2013
ThankyouforthesubmissionofyourrevisedmanuscripttoEMBO MolecularMedicine.Wehave
now received theenclosed reportfrom theReviewerwho wasasked to re-assessit.Asyou willsee 
the s/he is now globally supportive and I am pleased to inform youthat we will be able to accept 
yourmanuscriptpending thefollowing finalamendments: 
 
AsperourAuthorGuidelines,thedescriptionofallreporteddatathatincludesstatisticaltesting
muststatethenameofthestatisticaltestusedtogenerateerror bars and P values,the number (n) of 
independent experiments underlying each data point (not replicate measures of one sample), and the 
actualP value foreach test(notmerely 'significant'or'P < 0.05'). 
 
Pleasesubmityourrevisedmanuscriptwithintwo weeks. Needless to say, the sooner we receive the 
final,revised version,the soonerIwillbe able to formally acceptitforpublication. 
 
I look forward to reading a new revised version of your manuscriptas soon as possible.
 
 
***** Reviewer'scomments*****
 
 
Referee#1(GeneralRemarks):
 
Theauthorsrespondedadequatetomycomments. 
Nofurthercomments orquestions  
 
 
 
3rd Revision - authors'response 26 July 2013
Wearehappytoknowthatourmanuscripthasbeenprovisionallyacceptedforpublication in 
EMBO MolecularMedicine.
 
Asrequested,wehaveincludedthepvalues,N numbers,andstatistalmethodandsoftwareusedin
the calculations. 
 
 
 
4th Editorial Decision 30 July 2013
ThankyouforthesubmissionofyourrevisedmanuscripttoEMBO MolecularMedicine. 
 
I am afraid thatthe manuscriptis notyetacceptable for publiscation.In fact,the description of the 
reported data thatincludes statisticaltesting is stille incomplete. As I mentioned in my previous 
decision letter,theactualP valueforeach test(notmerely 'significant'or'P < 0.05')mustbestated,
in each and every case. This is missing in your revised manuscript for a numebr of figures and 
incompletely stated forothers.Indeed,this version has even less details than the previous (V3)e.g.
forfigures 5,6,7,8..
 
Pleasesubmityourcorrectly revised manuscriptassoon aspossibleand in any casewithin two 
weeks.
 
I look forward to reading a new revised version of your manuscriptassoon aspossible.
 
 
 EMBO MolecularMedicine  PeerReview ProcessFile- EMM-2012-02055
 
 
© EMBO 11
4th Revision - authors'response 06 August2013
Weapologizeforthelackofdescriptivestatistics.Sincethesepvalueswereverylowweusedthe
lower limit, for example p<0.001 in our manuscript. We hadremoved the comparison I some cases 
aswe thoughtitwasnotnecessary.We apologize forthe misunderstanding. 
 
The“*”onFigure8isnotneededasitisasingledata.Wehaverestoredthenotation(*)inFigure
7.
 
Asrequested,wehaveincludedtheacctualpvalues,N numbers,detailsintherevisedversionofthe
manuscript.
 
WehopethatthismanuscriptwillnowbesuitableforformalacceptanceandpublicationinEMBO
MolecularMedicine.
 
